# Supplementary material for: Flexibility and resilience of great tit (Parus major) gut microbiomes to changing diets
Source: Anim Microbiome. 2021 Feb 18;3:20. doi: 10.1186/s42523-021-00076-6 (PMC7893775; doi:10.1186/s42523-021-00076-6)
Supplement: Supplementary file 3 — Additional file 3 : Table S3. Rarefied ASV table (only the samples from week 1, week 5 and week 9) with 1045 sequences per sample. Colum names are same as in the Table S2. [file 42523_2021_76_MOESM3_ESM.xlsx]

## Sheet: Table S3
Sample	ASV1	ASV2	ASV3	ASV4	ASV5	ASV6	ASV7	ASV8	ASV9	ASV10	ASV11	ASV12	ASV13	ASV14	ASV15	ASV16	ASV17	ASV18	ASV19	ASV20	ASV21	ASV22	ASV23	ASV24	ASV25	ASV26	ASV27	ASV29	ASV28	ASV30	ASV31	ASV32	ASV33	ASV34	ASV35	ASV37	ASV36	ASV38	ASV39	ASV40	ASV41	ASV42	ASV43	ASV44	ASV46	ASV45	ASV47	ASV48	ASV50
MO1-1	0	5	32	22	0	0	138	0	0	0	19	69	41	248	13	25	0	26	0	0	0	0	0	0	0	0	8	4	39	16	0	0	15	7	7	26	5	0	6	2	31	0	1	0	0	0	2	0	0
MO1-9	0	0	24	44	0	0	243	48	0	0	18	0	10	0	133	1	0	0	0	0	0	0	5	0	0	0	12	11	0	0	0	0	0	0	0	0	0	0	0	0	0	0	0	0	0	0	0	0	0
MO2-1	0	5	140	55	6	0	15	19	26	0	67	25	30	114	0	65	0	13	0	0	0	10	0	0	0	0	67	0	0	20	0	0	0	0	13	14	4	14	0	0	9	0	23	0	0	0	0	0	0
MO2-5	581	396	1	3	0	0	3	0	0	0	0	0	2	0	0	0	0	2	47	0	0	8	0	0	0	0	0	0	0	0	0	0	0	0	0	0	0	0	0	0	0	0	0	0	0	0	0	1	0
MO2-9	9	0	468	49	0	0	48	68	0	0	8	14	86	0	8	21	0	5	0	0	75	0	0	0	0	0	30	30	0	0	0	0	55	0	0	0	0	0	0	0	0	0	0	0	0	0	0	0	0
MO3-1	0	8	58	84	0	0	41	0	0	0	86	38	32	50	18	44	0	88	0	0	0	0	9	0	0	0	19	11	27	47	0	0	0	0	13	0	0	1	25	0	22	0	4	0	0	0	0	3	0
MO3-5	868	0	6	8	3	0	26	3	4	0	0	0	3	0	51	0	0	1	1	0	2	0	39	0	0	0	0	3	0	0	0	0	0	0	0	0	0	0	0	0	0	0	0	0	0	0	0	1	0
MO4-1	0	514	37	11	0	0	25	3	4	0	5	19	5	58	5	15	135	2	0	0	0	0	1	0	0	0	21	6	29	3	0	0	0	0	2	5	2	7	0	0	11	0	0	0	0	0	0	1	0
MO4-5	687	320	10	4	1	0	0	7	4	0	0	1	0	0	0	0	0	1	0	1	1	0	0	0	0	0	1	0	0	0	4	0	0	0	0	0	0	0	0	0	0	0	0	0	0	0	0	0	0
MO4-9	0	0	0	0	0	0	38	21	14	0	13	0	17	0	4	152	0	0	0	19	9	0	0	0	0	10	40	0	0	0	0	0	0	0	0	0	0	0	0	0	0	0	0	0	0	0	0	0	0
MO5-5	674	0	18	0	5	18	0	58	0	0	0	0	0	0	0	0	0	0	0	0	0	0	0	0	0	0	0	0	0	0	0	0	0	0	0	0	0	0	0	0	0	0	0	0	0	0	0	0	0
MO5-9	87	0	38	23	0	0	0	282	0	104	4	6	77	0	0	0	0	0	0	11	0	0	0	148	0	0	14	19	0	0	0	0	0	0	2	0	0	0	0	0	0	32	0	0	0	0	0	0	0
MW1-1	0	0	22	14	0	0	27	0	0	0	17	68	80	0	10	38	0	227	4	0	0	13	17	30	0	0	11	0	11	8	0	0	12	5	0	0	3	0	0	0	0	0	4	9	0	0	0	0	0
MW1-5	903	3	9	4	1	4	1	22	0	0	0	0	0	0	3	2	0	4	11	5	0	6	0	2	0	14	0	1	0	0	6	0	0	0	3	0	0	0	0	0	0	0	0	0	0	0	0	2	0
MW2-1	2	0	52	22	0	0	181	0	0	0	0	62	3	0	4	10	3	4	62	0	0	21	2	37	0	0	7	7	5	6	0	0	0	0	0	0	2	0	4	0	0	0	22	47	0	0	18	8	0
MW2-5	37	2	29	11	26	0	66	50	35	421	2	0	53	0	6	2	0	12	0	0	1	0	1	1	0	84	3	1	0	0	75	0	58	0	7	1	0	0	0	6	0	0	0	0	0	2	0	3	0
MW2-9	8	0	0	37	0	0	338	88	0	0	7	42	126	0	0	32	0	0	0	0	35	0	0	0	0	0	18	0	0	0	0	0	0	0	0	0	0	0	0	0	0	0	0	0	0	0	0	0	0
SO1-1	0	45	73	25	0	0	0	20	0	0	13	25	26	38	26	111	0	32	0	5	0	0	6	0	0	0	70	1	19	5	0	0	0	22	12	29	12	0	0	0	0	0	14	0	0	0	0	0	0
SO1-5	0	767	9	0	0	0	12	1	6	0	0	0	4	0	2	13	210	0	0	0	0	0	2	0	0	0	0	0	0	0	0	0	0	0	0	0	0	0	0	0	0	0	0	0	0	0	0	2	0
SO2-1	0	0	59	184	0	0	11	10	19	0	122	11	3	70	1	26	0	23	0	2	7	0	0	0	0	0	11	5	11	13	0	0	3	9	10	19	148	6	0	0	22	0	3	0	0	4	0	0	0
SO2-5	0	0	4	0	3	0	13	9	1	0	0	0	1	4	0	10	0	9	0	0	0	0	0	0	211	0	0	0	0	0	0	115	0	0	0	0	3	0	0	0	0	0	0	0	51	1	0	0	0
SO3-9	0	0	179	75	0	0	15	49	0	97	8	0	0	0	0	66	0	0	0	0	0	0	0	0	0	0	24	12	0	0	0	0	0	0	0	0	0	0	0	0	0	0	0	0	0	0	0	0	0
SO4-1	0	0	180	349	0	0	0	4	0	0	6	5	0	0	1	85	0	0	0	0	0	0	0	0	0	0	54	0	12	24	0	0	0	0	16	22	0	20	0	0	0	0	13	0	0	0	0	0	0
SO4-9	0	0	81	45	0	0	50	195	50	0	0	0	140	0	0	67	0	0	0	16	0	0	1	0	0	0	36	0	0	0	0	0	0	0	0	0	0	0	0	0	0	0	0	0	0	0	0	0	0
SO5-1	6	0	62	55	0	0	80	3	0	0	37	90	57	31	0	89	0	42	11	0	0	29	14	0	0	0	23	4	27	56	0	0	0	0	6	0	10	0	15	3	0	0	6	0	0	0	5	11	0
SO5-5	896	12	18	8	0	0	25	3	3	0	0	0	18	0	0	5	8	1	0	1	0	0	1	0	0	0	5	0	0	3	0	0	3	0	0	0	0	2	0	0	0	0	0	0	0	0	0	0	0
SO5-9	35	0	2	0	15	0	24	628	93	0	0	0	2	0	0	1	0	0	0	192	0	0	0	0	0	0	9	0	0	0	0	0	0	0	0	0	0	0	0	0	0	0	0	0	0	0	0	0	0
SW1-1	0	0	65	30	0	0	141	0	0	0	153	108	39	0	8	19	0	121	16	0	10	3	2	0	0	0	19	12	7	21	0	0	20	0	2	0	0	0	11	0	1	0	1	0	0	0	6	9	0
SW1-5	11	0	95	102	0	0	265	45	0	0	4	26	115	0	0	40	0	24	0	0	0	19	0	0	0	0	0	0	0	0	0	0	0	0	0	12	0	0	8	0	12	0	0	0	0	0	3	26	0
SW2-1	0	7	43	63	0	0	24	9	0	0	31	25	4	174	9	52	0	20	0	0	0	0	3	0	0	0	46	7	35	29	0	0	0	18	22	19	0	22	3	0	48	0	3	0	0	0	4	10	0
SW2-5	3	964	5	3	0	0	7	0	0	0	0	0	8	0	3	7	0	1	8	0	0	16	0	0	0	0	8	0	0	0	0	0	0	0	2	0	0	0	0	0	0	0	0	0	0	0	0	0	0
WO1-1	0	2	245	573	0	0	0	2	12	0	105	0	36	3	0	4	0	6	0	0	9	0	0	0	0	0	0	4	0	1	0	0	6	0	0	0	0	3	0	0	2	0	0	0	0	1	0	0	0
WO1-5	402	0	4	0	179	304	0	63	31	0	0	0	0	0	0	0	0	0	0	22	0	0	0	0	0	14	0	0	0	0	0	0	0	0	0	0	0	0	0	7	0	0	0	0	0	6	0	0	0
WO2-1	0	0	616	146	1	0	4	0	11	0	3	5	1	55	1	8	0	4	0	0	27	0	16	0	0	0	3	18	0	4	0	0	0	13	7	5	0	0	7	0	5	0	1	0	0	0	0	9	0
WO2-9	215	0	244	13	0	0	81	134	0	0	0	0	0	0	0	84	0	0	0	21	0	0	0	0	0	0	34	0	0	0	0	0	0	0	0	0	0	0	0	0	0	0	0	0	0	0	0	0	0
WO3-1	0	1	45	42	0	0	252	0	0	0	83	106	50	0	30	13	0	66	0	0	2	0	5	0	0	0	8	1	26	33	0	0	8	8	15	11	2	30	2	0	0	0	1	0	0	0	11	4	0
WO3-5	790	71	20	3	51	4	0	16	71	0	0	0	0	0	0	0	9	0	0	3	1	0	0	0	0	0	0	1	0	0	0	0	0	0	0	0	0	0	0	0	0	5	0	0	0	0	0	0	0
WO3-9	8	0	141	0	0	12	416	19	17	0	23	1	19	0	55	19	0	15	0	37	34	0	2	0	0	0	20	0	66	0	1	0	0	0	0	2	0	0	0	0	0	0	0	0	0	0	0	0	0
WO4-1	0	36	111	106	0	0	91	9	0	0	17	59	47	64	15	75	0	23	0	0	0	0	12	0	0	0	23	0	0	34	0	0	0	10	34	0	0	36	0	0	9	0	12	0	0	0	0	0	0
WO4-5	591	0	45	0	136	10	1	68	109	0	0	0	0	0	5	10	0	0	0	3	1	0	0	0	0	13	3	0	0	0	0	0	0	0	0	0	0	0	0	6	0	4	0	0	0	0	0	0	13
WO4-9	0	0	0	19	0	18	95	45	0	0	32	0	83	0	0	82	0	4	0	0	57	0	24	0	0	0	104	0	0	0	0	0	0	0	6	0	0	0	0	0	0	0	13	0	0	0	0	0	0
WO5-1	50	2	30	6	0	0	45	0	0	0	34	46	7	34	74	28	0	5	0	0	0	0	14	0	0	0	0	0	0	8	0	0	13	341	6	18	6	0	11	0	1	0	3	0	0	0	0	0	0
WO5-5	902	0	8	0	22	3	0	9	2	70	0	0	1	0	0	1	0	0	0	2	4	0	0	0	0	0	0	0	0	0	0	0	0	0	1	0	0	0	0	8	0	0	0	0	0	0	0	0	0
WO5-9	60	0	91	0	79	46	1	119	113	0	0	0	0	0	17	22	0	0	0	87	0	0	0	0	0	0	13	10	0	0	47	0	0	0	0	0	0	0	0	0	0	0	0	0	0	0	0	0	0
WW1-1	0	0	475	128	0	0	4	0	8	0	1	32	2	0	0	14	0	1	0	0	41	72	0	99	0	0	5	24	1	3	0	0	0	0	0	2	0	0	15	0	0	0	3	0	0	0	3	2	0
WW1-5	888	0	2	0	0	0	23	3	0	0	2	2	8	0	5	11	0	18	0	0	0	0	0	0	0	0	3	4	0	2	0	0	0	0	0	2	0	0	2	0	0	0	0	0	0	0	0	0	0
[truncated: 961 more columns]
