# Supplementary material for: Flexibility and resilience of great tit (Parus major) gut microbiomes to changing diets
Source: Anim Microbiome. 2021 Feb 18;3:20. doi: 10.1186/s42523-021-00076-6 (PMC7893775; doi:10.1186/s42523-021-00076-6)
Supplement: Supplementary file 10 — Additional file 10 : Table S6. Results of DeSeq2 analysis on differentially abundant bacterial genera between experimental groups (6.1: Initial diet vs. Mixed diet, 6.2: Mixed diet vs. Reversed diet, 6.3: Initial diet vs. Seed diet, 6.4: Seed diet vs. Reversed diet, 6.5: Initial diet vs. Mealworm diet, and 6.6: Mealworm vs. Reversed diet). [file 42523_2021_76_MOESM10_ESM.xlsx]

## Sheet: 6.1 Initial vs. Mix
Phylum	Order	Family	Genus	baseMean	log2FoldChange	lfcSE	stat	pvalue	padj	Significant increase in
Patescibacteria	Absconditabacteriales (SR1)	Absconditabacteriales (SR1) (U)	Absconditabacteriales (SR1) (U)	23.2965	-7.84505	2.53742	-3.09174	0.00198986	0.0134869	Initial Diet
Actinobacteria	Propionibacteriales	Nocardioidaceae	Aeromicrobium	34.3863	-8.38091	2.91079	-2.87926	0.00398611	0.0231574	Initial Diet
Proteobacteria	Azospirillales	Azospirillaceae	Azospirillum	56.7404	-25.5725	3.00413	-8.51244	1.7e-17	2.08e-15	Initial Diet
Proteobacteria	Caulobacterales	Caulobacteraceae	Brevundimonas	38.5313	-5.74948	2.11854	-2.71388	0.00664999	0.0338041	Initial Diet
Proteobacteria	Enterobacteriales	Enterobacteriaceae	Buchnera	31.5435	-24.9482	3.00489	-8.30252	1.02e-16	6.22e-15	Initial Diet
Bacteroidetes	Flavobacteriales	Weeksellaceae	Chryseobacterium	97.2613	-6.14699	1.83086	-3.35743	0.000786713	0.00823425	Initial Diet
Firmicutes	Clostridiales	Clostridiaceae 1	Clostridiaceae 1 (U)	9.00845	-23.2599	3.0091	-7.72985	1.08e-14	3.28e-13	Initial Diet
Proteobacteria	Betaproteobacteriales	Burkholderiaceae	Delftia	16.3545	-24.0687	3.00646	-8.00566	1.19e-15	4.83e-14	Initial Diet
Proteobacteria	Desulfovibrionales	Desulfovibrionaceae	Desulfovibrio	4.27812	-22.2518	3.01547	-7.37923	1.59e-13	3.88e-12	Initial Diet
Proteobacteria	Pseudomonadales	Moraxellaceae	Enhydrobacter	61.8737	-5.98595	1.82224	-3.28495	0.00102002	0.00828403	Initial Diet
Firmicutes	Lactobacillales	Enterococcaceae	Enterococcus	27852.3	13.6837	1.88	7.27855	3.37e-13	6.86e-12	Mix Diet
Proteobacteria	Enterobacteriales	Enterobacteriaceae	Escherichia-Shigella	9.65247	-6.57367	2.23479	-2.94152	0.00326607	0.0199967	Initial Diet
Bacteroidetes	Cytophagales	Spirosomaceae	Flectobacillus	344.381	-10.0454	2.26513	-4.43478	9.22e-06	0.000160633	Initial Diet
Bacteroidetes	Cytophagales	Hymenobacteraceae	Hymenobacter	13.04	-7.0286	2.21043	-3.17975	0.00147405	0.0105784	Initial Diet
Firmicutes	Bacillales	Listeriaceae	Listeria	24.1902	7.75464	2.33072	3.32714	0.00087742	0.00823425	Mix Diet
Verrucomicrobia	Verrucomicrobiales	Rubritaleaceae	Luteolibacter	14.938	-7.19682	2.52994	-2.84466	0.00444584	0.0246542	Initial Diet
Proteobacteria	Enterobacteriales	Enterobacteriaceae	Mangrovibacter	429.398	9.85497	2.9567	3.3331	0.000858851	0.00823425	Mix Diet
Proteobacteria	Rhizobiales	Beijerinckiaceae	Methylobacterium	39.3661	-8.62111	2.14813	-4.01331	5.99e-05	0.000913056	Initial Diet
Proteobacteria	Betaproteobacteriales	Methylophilaceae	Methylophilus	21.8727	-7.72268	2.98585	-2.58642	0.00969778	0.0473252	Initial Diet
Actinobacteria	Corynebacteriales	Mycobacteriaceae	Mycobacterium	10.5083	-6.73147	1.97143	-3.41451	0.000638966	0.00779538	Initial Diet
Proteobacteria	Sphingomonadales	Sphingomonadaceae	Novosphingobium	46.6159	-8.85146	2.33066	-3.79784	0.000145964	0.00197863	Initial Diet
Firmicutes	Lactobacillales	Lactobacillaceae	Pediococcus	90.1584	6.07163	2.06492	2.94038	0.00327815	0.0199967	Mix Diet
Bacteroidetes	Sphingobacteriales	Sphingobacteriaceae	Pedobacter	38.0552	-8.54168	2.59418	-3.29263	0.000992535	0.00828403	Initial Diet
Verrucomicrobia	Verrucomicrobiales	Verrucomicrobiaceae	Prosthecobacter	15.5656	-7.27998	2.22825	-3.26713	0.00108643	0.00828403	Initial Diet
Proteobacteria	Enterobacteriales	Enterobacteriaceae	Serratia	13.9907	-7.09941	2.51461	-2.82326	0.0047538	0.0252158	Initial Diet

## Sheet: 6.2 Mix vs. Reveresed
Phylum	Order	Family	Genus	baseMean	log2FoldChange	lfcSE	stat	pvalue	padj	Significant increase in
Proteobacteria	Xanthomonadales	Xanthomonadaceae	Arenimonas	10.2833	8.25317	3.01761	2.735	0.00623795	0.0191937	Reversed diet
Acidobacteria	Blastocatellales	Blastocatellaceae	Blastocatella	10.8413	8.29693	3.01724	2.74984	0.00596235	0.0188285	Reversed diet
Actinobacteria	Micrococcales	Microbacteriaceae	Candidatus Aquiluna	8.51816	7.94247	3.02058	2.62945	0.0085522	0.0228059	Reversed diet
Bacteroidetes	Chitinophagales	Chitinophagales (U)	Chitinophagales (U)	12.6554	8.54435	3.01534	2.83363	0.0046023	0.016563	Reversed diet
Bacteroidetes	Cytophagales	Microscillaceae	Chryseolinea	9.29254	8.07054	3.01928	2.67301	0.00751749	0.0220024	Reversed diet
Verrucomicrobia	Chthoniobacterales	Chthoniobacteraceae	Chthoniobacter	5.42065	7.27299	3.02956	2.40067	0.0163649	0.0363664	Reversed diet
Cyanobacteria	Nostocales	Nostocales Incertae Sedis	Coleofasciculus CCY0602	15.4876	8.81871	3.01358	2.92632	0.00342997	0.0152443	Reversed diet
Bacteroidetes	Cytophagales	Cyclobacteriaceae	Cyclobacteriaceae (U)	79.761	24.8857	3.01633	8.25033	1.58e-16	2.11e-15	Reversed diet
Bacteroidetes	Cytophagales	Cytophagales (U)	Cytophagales (U)	33.2983	9.93205	3.00905	3.30073	0.00096435	0.00733365	Reversed diet
Firmicutes	Lactobacillales	Carnobacteriaceae	Desemzia	5.50036	7.35732	3.02819	2.42961	0.0151152	0.0348811	Reversed diet
Proteobacteria	Diplorickettsiales	Diplorickettsiaceae	Diplorickettsiaceae (U)	6.15317	7.49685	3.02609	2.4774	0.0132343	0.0317622	Reversed diet
Firmicutes	Lactobacillales	Enterococcaceae	Enterococcus	17359.5	-6.87057	1.65982	-4.13936	3.48e-05	0.000298525	Mix Diet
Bacteroidetes	Sphingobacteriales	env.OPS 17	env.OPS 17 (U)	26.8521	9.6211	3.00999	3.19639	0.00139158	0.00878895	Reversed diet
Bacteroidetes	Flavobacteriales	Flavobacteriaceae	Flavobacterium	232.491	4.85411	1.99632	2.43153	0.0150352	0.0348811	Reversed diet
Gemmatimonadetes	Gemmatimonadales	Gemmatimonadaceae	Gemmatimonadaceae (U)	24.0057	9.45695	3.01057	3.14125	0.0016823	0.00931632	Reversed diet
Actinobacteria	Microtrichales	Ilumatobacteraceae	Ilumatobacter	20.1338	9.20111	3.01162	3.0552	0.00224912	0.0117345	Reversed diet
Firmicutes	Bacillales	Staphylococcaceae	Jeotgalicoccus	51.8106	25.5662	3.0172	8.47349	2.38e-17	3.57e-16	Reversed diet
Chloroflexi	Thermomicrobiales	JG30-KF-CM45	JG30-KF-CM45 (U)	13.1644	8.58128	3.01508	2.84611	0.00442562	0.016563	Reversed diet
Cyanobacteria	Oxyphotobacteria Incertae Sedis	Oxyphotobacteria Incertae Sedis	Leptolyngbya S2C11	18.5851	9.08455	3.01217	3.01595	0.00256174	0.0128087	Reversed diet
Proteobacteria	Rhodobacterales	Rhodobacteraceae	Loktanella	7.74378	7.80191	3.02214	2.58159	0.00983475	0.0245869	Reversed diet
Acidobacteria	Subgroup 6 (U)	Subgroup 6 (U)	Luteitalea	58.0784	25.7186	3.01694	8.52472	1.53e-17	3.06e-16	Reversed diet
Verrucomicrobia	Verrucomicrobiales	Rubritaleaceae	Luteolibacter	24.8769	9.50921	3.01038	3.15881	0.00158416	0.00931632	Reversed diet
Firmicutes	Bacillales	Planococcaceae	Lysinibacillus	12.1965	8.49805	3.01567	2.81796	0.00483296	0.0165702	Reversed diet
Firmicutes	Bacillales	Staphylococcaceae	Macrococcus	141.061	26.9613	3.01562	8.94054	3.87e-19	1.16e-17	Reversed diet
Proteobacteria	Enterobacteriales	Enterobacteriaceae	Mangrovibacter	89.667	-22.9545	3.03792	-7.556	4.16e-14	4.16e-13	Mix Diet
Proteobacteria	Rhizobiales	Rhizobiaceae	Mesorhizobium	17.0363	8.95774	3.01281	2.97322	0.00294694	0.0141453	Reversed diet
Actinobacteria	Micrococcales	Micrococcaceae	Micrococcaceae (U)	5.42065	7.27299	3.02956	2.40067	0.0163649	0.0363664	Reversed diet
Cyanobacteria	Nostocales	Coleofasciculaceae	Microcoleus PCC-7113	92.9254	26.3781	3.0161	8.74576	2.22e-18	5.32e-17	Reversed diet
Bacteroidetes	Cytophagales	Microscillaceae	Microscillaceae (U)	8.51816	7.94247	3.02058	2.62945	0.0085522	0.0228059	Reversed diet
Bacteroidetes	Flavobacteriales	Weeksellaceae	Moheibacter	6.59268	7.59687	3.02471	2.5116	0.0120184	0.0294327	Reversed diet
Tenericutes	Mollicutes (U)	Mollicutes (U)	Mollicutes (U)	12.4356	8.52593	3.01547	2.82739	0.00469285	0.016563	Reversed diet
Cyanobacteria	Phormidesmiales	Nodosilineaceae	Nodosilinea PCC-7104	383.317	28.3649	3.01504	9.4078	5.07e-21	3.04e-19	Reversed diet
Proteobacteria	Sphingomonadales	Sphingomonadaceae	Novosphingobium	32.956	9.92044	3.00908	3.29683	0.00097782	0.00733365	Reversed diet
Bacteroidetes	Sphingobacteriales	NS11-12 marine group	NS11-12 marine group (U)	29.7492	8.74969	2.9832	2.93299	0.00335718	0.0152443	Reversed diet
Cyanobacteria	Obscuribacterales	Obscuribacterales (U)	Obscuribacterales (U)	8.42136	7.96288	3.02036	2.6364	0.00837907	0.0228059	Reversed diet
Bacteroidetes	Cytophagales	Microscillaceae	Ohtaekwangia	11.6157	8.39807	3.01642	2.78411	0.0053674	0.0174078	Reversed diet
Verrucomicrobia	Opitutales	Opitutaceae	Opitutaceae (U)	13.9388	8.66484	3.01453	2.87436	0.00404847	0.0161939	Reversed diet
Actinobacteria	Micrococcales	Intrasporangiaceae	Ornithinimicrobium	7.74378	7.80191	3.02214	2.58159	0.00983475	0.0245869	Reversed diet
Patescibacteria	Parcubacteria (U)	Parcubacteria (U)	Parcubacteria (U)	10.0669	8.18817	3.01818	2.71295	0.00666866	0.020006	Reversed diet
Bacteroidetes	Sphingobacteriales	Sphingobacteriaceae	Pedobacter	54.2065	25.6221	3.0171	8.49229	2.03e-17	3.47e-16	Reversed diet
Cyanobacteria	Nostocales	Phormidiaceae	Phormidium IAM M-71	29.4264	9.75268	3.00957	3.24056	0.00119295	0.00795301	Reversed diet
Planctomycetes	Pirellulales	Pirellulaceae	Pirellula	8.42136	7.96288	3.02036	2.6364	0.00837907	0.0228059	Reversed diet
Firmicutes	Bacillales	Planococcaceae	Planococcaceae (U)	34.4371	23.4191	3.01845	7.75863	8.58e-15	9.37e-14	Reversed diet
Verrucomicrobia	Verrucomicrobiales	Verrucomicrobiaceae	Prosthecobacter	14.9434	8.78113	3.0138	2.91364	0.00357246	0.0153106	Reversed diet
Proteobacteria	Pseudomonadales	Moraxellaceae	Psychrobacter	23.6413	9.44374	3.01062	3.13681	0.00170799	0.00931632	Reversed diet
Proteobacteria	Rhodobacterales	Rhodobacteraceae	Rhodobacteraceae (U)	30.9751	9.82713	3.00934	3.26554	0.00109256	0.00771222	Reversed diet
Proteobacteria	Rickettsiales	Rickettsiales (U)	Rickettsiales (U)	221.36	-24.2299	3.03775	-7.97626	1.51e-15	1.81e-14	Mix Diet
Proteobacteria	Betaproteobacteriales	SC-I-84	SC-I-84 (U)	13.1644	8.58128	3.01508	2.84611	0.00442562	0.016563	Reversed diet
Planctomycetes	Planctomycetales	Rubinisphaeraceae	SH-PL14	13.9388	8.66484	3.01453	2.87436	0.00404847	0.0161939	Reversed diet
Bacteroidetes	Cytophagales	Spirosomaceae	Spirosomaceae (U)	11.6157	8.39807	3.01642	2.78411	0.0053674	0.0174078	Reversed diet
Proteobacteria	Xanthomonadales	Xanthomonadaceae	Stenotrophomonas	7.57964	-19.2096	3.04097	-6.31693	2.67e-10	2.46e-09	Mix Diet
Cyanobacteria	Nostocales	Phormidiaceae	Tychonema CCAP 1459-11B	272.581	27.8786	3.01518	9.24609	2.33e-20	9.31e-19	Reversed diet
Tenericutes	Mycoplasmatales	Mycoplasmataceae	Ureaplasma	10904.4	-29.4788	3.03763	-9.70454	2.88e-22	3.46e-20	Mix Diet
Firmicutes	Lactobacillales	Enterococcaceae	Vagococcus	7.65268	7.82966	3.02182	2.59104	0.0095686	0.0245869	Reversed diet

## Sheet: 6.3 Initial vs. Seed
Phylum	Order	Family	Genus	baseMean	log2FoldChange	lfcSE	stat	pvalue	padj	Significant increase in
Firmicutes	Clostridiales	Lachnospiraceae	[Ruminococcus] gauvreauii group	42.9275	23.6826	3.01551	7.8536	4.04e-15	6.4e-14	Seed Diet
Firmicutes	Clostridiales	Lachnospiraceae	[Ruminococcus] gnavus group	94.7494	24.8092	3.01507	8.2284	1.9e-16	4.51e-15	Seed Diet
Firmicutes	Clostridiales	Lachnospiraceae	[Ruminococcus] torques group	125.571	25.1607	3.01498	8.34522	7.11e-17	2.25e-15	Seed Diet
Bacteroidetes	Bacteroidales	Bacteroidaceae	Bacteroides	13.1562	22.0497	3.01733	7.30769	2.72e-13	2.58e-12	Seed Diet
Firmicutes	Clostridiales	Lachnospiraceae	Blautia	411.363	26.8489	3.01479	8.90575	5.3e-19	2.52e-17	Seed Diet
Proteobacteria	Caulobacterales	Caulobacteraceae	Brevundimonas	12.3593	-6.95759	2.08787	-3.33238	0.000861058	0.0048118	Initial Diet
Firmicutes	Clostridiales	Clostridiaceae 1	Candidatus Arthromitus	7.36681	-21.2145	3.04193	-6.97401	3.08e-12	2.09e-11	Initial Diet
Firmicutes	Lactobacillales	Enterococcaceae	Enterococcus	1202.5	8.20282	2.45604	3.33985	0.000838222	0.0048118	Seed Diet
Firmicutes	Bacillales	Family XII	Exiguobacterium	131.117	-5.48963	1.69025	-3.24782	0.00116292	0.00613763	Initial Diet
Firmicutes	Erysipelotrichales	Erysipelotrichaceae	Faecalitalea	13.5268	22.0858	3.01726	7.31981	2.48e-13	2.58e-12	Seed Diet
Fusobacteria	Fusobacteriales	Fusobacteriaceae	Fusobacterium	510.189	27.1526	3.01477	9.00652	2.13e-19	2.02e-17	Seed Diet
Bacteroidetes	Cytophagales	Hymenobacteraceae	Hymenobacter	14.4656	-7.19162	2.25811	-3.18479	0.00144859	0.00724295	Initial Diet
Firmicutes	Clostridiales	Lachnospiraceae	Lachnoclostridium	37.245	23.4992	3.01563	7.79246	6.57e-15	8.92e-14	Seed Diet
Firmicutes	Clostridiales	Lachnospiraceae	Lachnospiraceae (U)	55.8984	24.0658	3.01532	7.98117	1.45e-15	2.75e-14	Seed Diet
Firmicutes	Clostridiales	Lachnospiraceae	Marvinbryantia	8.27667	21.4051	3.01888	7.09041	1.34e-12	1.06e-11	Seed Diet
Firmicutes	Clostridiales	Peptostreptococcaceae	Paeniclostridium	7.65901	21.2872	3.01921	7.05057	1.78e-12	1.3e-11	Seed Diet
Firmicutes	Clostridiales	Peptostreptococcaceae	Romboutsia	40.0969	22.9553	3.01557	7.61228	2.69e-14	3.2e-13	Seed Diet
Firmicutes	Clostridiales	Lachnospiraceae	Tyzzerella	10.5003	21.7342	3.018	7.20153	5.95e-13	5.14e-12	Seed Diet
Tenericutes	Mycoplasmatales	Mycoplasmataceae	Ureaplasma	4280.29	8.59906	2.53146	3.39688	0.000681583	0.00431669	Seed Diet

## Sheet: 6.4 Seed vs. Reversed
Phylum	Order	Family	Genus	baseMean	log2FoldChange	lfcSE	stat	pvalue	padj	Significant increase in
Firmicutes	Bacillales	Staphylococcaceae	Jeotgalicoccus	23.94	22.9204	3.45635	6.63139	3.33e-11	3.79e-10	Reversed diet
Proteobacteria	Betaproteobacteriales	Burkholderiaceae	Massilia	32.754	-7.86737	2.65277	-2.96572	0.00301975	0.00819645	Seed diet
Firmicutes	Clostridiales	Lachnospiraceae	Tyzzerella	9.55347	-19.8308	3.5377	-5.60557	2.08e-08	5.92e-08	Seed diet
Bacteroidetes	Cytophagales	Spirosomaceae	Flectobacillus	6.91222	-19.8849	3.53917	-5.61851	1.93e-08	5.78e-08	Seed diet
Firmicutes	Clostridiales	Peptostreptococcaceae	Paeniclostridium	6.96841	-19.8892	3.53913	-5.61979	1.91e-08	5.78e-08	Seed diet
Proteobacteria	Enterobacteriales	Enterobacteriaceae	Escherichia-Shigella	7.47418	-19.9864	3.53878	-5.64782	1.62e-08	5.45e-08	Seed diet
Firmicutes	Clostridiales	Lachnospiraceae	Marvinbryantia	7.53038	-19.9954	3.53874	-5.65044	1.6e-08	5.45e-08	Seed diet
Bacteroidetes	Bacteroidales	Tannerellaceae	Bacteroides	11.9699	-20.6211	3.53692	-5.83023	5.54e-09	2.1e-08	Seed diet
Firmicutes	Erysipelotrichales	Erysipelotrichaceae	Faecalitalea	12.3071	-20.6557	3.53684	-5.84016	5.22e-09	2.1e-08	Seed diet
Proteobacteria	Rhizobiales	Rhizobiaceae	Rhizobiaceae (U)	26.1846	-21.6685	3.53525	-6.12928	8.83e-10	3.87e-09	Seed diet
Firmicutes	Clostridiales	Lachnospiraceae	Lachnoclostridium	33.8867	-22.0244	3.53492	-6.23052	4.65e-10	2.21e-09	Seed diet
Proteobacteria	Rickettsiales (U)	Rickettsiales (U)	Rickettsiales (U)	35.2793	-22.0649	3.53488	-6.24206	4.32e-10	2.21e-09	Seed diet
Firmicutes	Clostridiales	Peptostreptococcaceae	Romboutsia	36.4491	-22.1169	3.53484	-6.25682	3.93e-10	2.21e-09	Seed diet
Firmicutes	Clostridiales	Lachnospiraceae	[Ruminococcus] gauvreauii group	39.0568	-22.2136	3.53477	-6.2843	3.29e-10	2.09e-09	Seed diet
Firmicutes	Clostridiales	Lachnospiraceae	Lachnospiraceae (U)	50.8582	-22.5712	3.53455	-6.38587	1.7e-10	1.21e-09	Seed diet
Firmicutes	Clostridiales	Lachnospiraceae	[Ruminococcus] torques group	114.248	-23.2328	3.53414	-6.57382	4.9e-11	3.99e-10	Seed diet
Firmicutes	Clostridiales	Lachnospiraceae	[Ruminococcus] gnavus group	86.206	-23.2879	3.53425	-6.58921	4.42e-11	3.99e-10	Seed diet
Firmicutes	Clostridiales	Clostridiaceae 1	Clostridium sensu stricto 1	151.001	-23.4658	3.53407	-6.63989	3.14e-11	3.79e-10	Seed diet
Firmicutes	Clostridiales	Lachnospiraceae	Blautia	374.271	-23.9949	3.53392	-6.78989	1.12e-11	2.13e-10	Seed diet
Fusobacteria	Fusobacteriales	Fusobacteriaceae	Fusobacterium	464.186	-24.6943	3.5339	-6.98783	2.79e-12	7.96e-11	Seed diet
Tenericutes	Mycoplasmatales	Mycoplasmataceae	Ureaplasma	5566.33	-28.9824	3.53382	-8.20144	2.38e-16	1.35e-14	Seed diet

## Sheet: 6.5 Initial vs. Mealworm
Phylum	Order	Family	Genus	baseMean	log2FoldChange	lfcSE	stat	pvalue	padj	Significant increase in
Verrucomicrobia	Verrucomicrobiales	Akkermansiaceae	Akkermansia	43.4755	24.8029	3.01713	8.2207	2.02e-16	4.3e-15	Mealworm Diet
Actinobacteria	Micrococcales	Micrococcaceae	Arthrobacter	17.7462	8.6307	3.01382	2.86371	0.00418707	0.027377	Mealworm Diet
Firmicutes	Bacillales	Bacillaceae	Bacillaceae (U)	11.5568	8.00688	3.01699	2.65393	0.00795595	0.0355924	Mealworm Diet
Firmicutes	Bacillales	Bacillaceae	Bacillus	69.7901	10.6191	2.51125	4.2286	2.35e-05	0.000213546	Mealworm Diet
Proteobacteria	Rhizobiales	Rhizobiaceae	Bartonella	54.3295	-24.2785	3.03819	-7.99111	1.34e-15	1.62e-14	Initial Diet
Proteobacteria	Betaproteobacteriales	Burkholderiaceae	Burkholderiaceae (U)	471.3	-6.07723	2.04171	-2.97654	0.00291519	0.0206493	Initial Diet
Firmicutes	Clostridiales	Clostridiaceae 1	Clostridiaceae 1 (U)	13.4327	8.2328	3.01568	2.73	0.00633346	0.0336465	Mealworm Diet
Firmicutes	Lactobacillales	Enterococcaceae	Enterococcus	94860.1	10.4648	2.48353	4.21369	2.51e-05	0.000213546	Mealworm Diet
Bacteroidetes	Cytophagales	Spirosomaceae	Flectobacillus	131.582	-7.13359	2.65163	-2.69026	0.00713956	0.0355924	Initial Diet
Firmicutes	Lactobacillales	Streptococcaceae	Lactococcus	21844.2	9.85162	1.88556	5.22477	1.74e-07	1.85e-06	Mealworm Diet
Firmicutes	Bacillales	Listeriaceae	Listeria	134.16	26.3801	2.84365	9.27685	1.75e-20	7.42e-19	Mealworm Diet
Actinobacteria	Micrococcales	Micrococcales (U)	Micrococcales (U)	9.90581	7.78213	3.0185	2.57815	0.00993313	0.0422158	Mealworm Diet
Proteobacteria	Enterobacteriales	Enterobacteriaceae	Pantoea	40.7374	-7.85375	2.11369	-3.71566	0.000202674	0.00156612	Initial Diet
Bacteroidetes	Bacteroidales	Tannerellaceae	Parabacteroides	85.3001	25.7495	3.01594	8.53779	1.37e-17	3.88e-16	Mealworm Diet
Firmicutes	Lactobacillales	Lactobacillaceae	Pediococcus	26732.1	30	2.60534	11.5148	1.11e-30	9.44e-29	Mealworm Diet
Proteobacteria	Rickettsiales	Rickettsiales (U)	Rickettsiales (U)	55.5584	-24.2978	3.03818	-7.99748	1.27e-15	1.62e-14	Initial Diet
Firmicutes	Clostridiales	Lachnospiraceae	Robinsoniella	11.5233	8.00897	3.01697	2.65464	0.00793939	0.0355924	Mealworm Diet
Firmicutes	Clostridiales	Peptostreptococcaceae	Romboutsia	32.2036	24.1823	3.01796	8.01279	1.12e-15	1.62e-14	Mealworm Diet
Firmicutes	Clostridiales	Ruminococcaceae	Ruminococcaceae UCG-014	15.9594	8.47642	3.01448	2.8119	0.00492494	0.0299014	Mealworm Diet
Tenericutes	Mycoplasmatales	Mycoplasmataceae	Ureaplasma	4669.52	7.9388	2.88751	2.74935	0.0059713	0.0336465	Mealworm Diet

## Sheet: 6.6 Mealworm vs. Reveresed
Phylum	Order	Family	Genus	baseMean	log2FoldChange	lfcSE	stat	pvalue	padj	Significant increase in
Tenericutes	Mycoplasmatales	Mycoplasmataceae	Ureaplasma	323.546	24.6857	3.22598	7.65215	1.98e-14	1.76e-12	Worm diet
Firmicutes	Lactobacillales	Enterococcaceae	Enterococcus	15714.8	6.26675	1.75037	3.58025	0.000343272	0.0104137	Worm diet
Actinobacteria	Corynebacteriales	Nocardiaceae	Williamsia	14.7548	-8.91355	3.19604	-2.78893	0.00528818	0.0470648	Reversed diet
Verrucomicrobia	Pedosphaerales	Pedosphaeraceae	Pedosphaeraceae (U)	19.6731	-9.33586	3.19329	-2.92358	0.00346027	0.0342182	Reversed diet
Proteobacteria	Rhodobacterales	Rhodobacteraceae	Tabrizicola	24.5913	-9.66215	3.19165	-3.02732	0.00246731	0.0274488	Reversed diet
Bacteroidetes	Chitinophagales	Saprospiraceae	Phaeodactylibacter	30.7392	-9.98756	3.19034	-3.13057	0.00174469	0.0221825	Reversed diet
Planctomycetes	Gemmatales	Gemmataceae	Zavarzinella	30.7392	-9.98756	3.19034	-3.13057	0.00174469	0.0221825	Reversed diet
Proteobacteria	Xanthomonadales	Rhodanobacteraceae	Tahibacter	33.1983	-10.0996	3.18995	-3.16608	0.0015451	0.0221825	Reversed diet
Proteobacteria	Enterobacteriales	Enterobacteriaceae	Pantoea	37.5194	-10.2779	3.18939	-3.22254	0.00127058	0.0221825	Reversed diet
Proteobacteria	Rhodobacterales	Rhodobacteraceae	Rhodobacteraceae (U)	44.2236	-10.5198	2.9431	-3.57441	0.000351024	0.0104137	Reversed diet
